# Supplementary material for: Inhibitors of 3-Hydroxy-3-methylglutaryl Coenzyme A Reductase Decrease the Growth, Ergosterol Synthesis and Generation of petite Mutants in Candida glabrata and Candida albicans
Source: Int J Mol Sci. 2023 Nov 28;24(23):16868. doi: 10.3390/ijms242316868 (PMC10706242; doi:10.3390/ijms242316868)
Supplement: Supplementary file 1 [file ijms-24-16868-s001.zip]

Archive with 1 entries (1 files):
- ijms-2716590-supplementary.pdf
